# Supplementary material for: RORA Regulates Autophagy in Hair Follicle Stem Cells by Upregulating the Expression Level of the Sqstm1 Gene
Source: Biomolecules. 2025 Feb 18;15(2):299. doi: 10.3390/biom15020299 (PMC11853448; doi:10.3390/biom15020299)
Supplement: Supplementary file 1 [file biomolecules-15-00299-s001.zip › File S1 Supplementary Materials.xlsx]

## Sheet: Primer
Primer sequences for qPCR
Atg2a	F:TACAGCTGGCTCAAGAGTGC
	R:ATGCTCCACCCTCACAACAG
Atg2b	F:CATGTGTGTGGTGGAGTCGA
	R:TGAGCTCCTCCTTCCTCCTC
Atg12	F:AGAAACAGCCATCCCAGAGC
	R:TAAACAACTGCTCCGAGGCC
Atg13	F:CAACCGATTGTCACTGCTGC
	R:CACGAACTGTCTGGAAGCCT
Atg101	F:GCGCTAGGGAAGAAGAGGAC
	R:GTCCAGCAGTTCGGTCAAGA
Beclin1	F: GCCTCTGAAACTGGACACGA
	R: CATCAGATGCCTCCCCGATC
Sqstm1	F:GATAGCCTTGGAGTCGGTGG
	R:TTTCTGCAGAGGTGGGTGTC
Antibody	Antibody company	Cat No.
LC3	proteintech	14600-1-AP
BECN1	proteintech	11306-1-AP
SQSTM1	proteintech	18420-1-AP
PPIB	proteintech	11607-1-AP
RORA	Santa Cruz	sc-518081
